# Supplementary material for: Bringing the ends together: cryo-EM structures of mycobacterial Ku in complex with DNA define its role in NHEJ synapsis
Source: Nucleic Acids Res. 2026 Jan 9;54(1):gkaf1418. doi: 10.1093/nar/gkaf1418 (PMC12784962; doi:10.1093/nar/gkaf1418)
Supplement: gkaf1418_Supplemental_Files [file gkaf1418_supplemental_files.zip]

Archive with 2 entries (2 files):
- Raw data for confocal microscopy.zip
- Supplementary Figures and Tables.pdf
